# Supplementary material for: Ketamine Clinical Use on the Pediatric Critically Ill Infant: A Global Bibliometric and Critical Review of Literature
Source: J Clin Med. 2023 Jul 12;12(14):4643. doi: 10.3390/jcm12144643 (PMC10380297; doi:10.3390/jcm12144643)
Supplement: Supplementary file 1 [file jcm-12-04643-s001.zip]

Archive with 1 entries (1 files):
- jcm-2342052-supplementary.pdf
